# Supplementary material for: Mitochondrial hydrogen peroxide positively regulates neuropeptide secretion during diet-induced activation of the oxidative stress response
Source: Nat Commun. 2021 Apr 16;12:2304. doi: 10.1038/s41467-021-22561-x (PMC8052458; doi:10.1038/s41467-021-22561-x)
Supplement: Supplementary file 4 — Source Data [file 41467_2021_22561_MOESM4_ESM.xlsx]

## Sheet: Figure 1
Figure 1A
wild type	skn-1/Nrf2	unc-17/VAchT	unc-25/GAD	eat-4/VGluT	tph-1/TPH	cat-2/TH	tdc-1/TDC	tbh-1/TBH	egl-3/PC2	egl-21/CPE	sbt-1/7B2	pkc-1/PKCε/η
0.8529	0.1728	0.85	0.8974	0.7391	0.7917	0.7368	0.8298	0.873	0.2333	0.2609	0.2449	0.3404
0.8286	0.1522	0.902	0.8824	0.8444	0.8667	0.7966	0.8909	0.8776	0.2156	0.25	0.1522	0.3333
0.9321	0.15	0.8636	0.8571	0.7708	0.8371	0.7149	0.9016	0.878	0.3134	0.25	0.1722	0.3144
Figure 1B
time point	0	4.5	6.5	8.5	10.5	12.5	14.5	16.5
wild type	1	0.933333	0.933333	0.90625	0.733333	0.566667	0.433333	0.333333
	1	0.925926	0.923077	0.88	0.64	0.6	0.24	0.24
	1	0.956522	0.863636	0.818182	0.772727	0.772727	0.2	0.2
egl-3	1	0.484848	0.205882	0.0588235	0	0	0	0
	1	0.243243	0.128205	0.0769231	0	0	0	0
	1	0.25	0.212121	0.121212	0	0	0	0
flp-1	1	0.785714	0.552632	0.358974	0.153846	0.025641	0	0
	1	0.717949	0.564103	0.818182	0.131579	0	0	0
	1	0.804878	0.666667	0.317073	0.097561	0.0731707	0	0
Figure 1C
	none	low	medium	high
wild type	0.8889	0.0476	0.0317	0.0317
wild type+juglone	0.1373	0.2157	0.2157	0.4314
egl-3	0.8846	0.1154	0	0
egl-3+juglone	0.6716	0.1642	0.0299	0.1343
flp-1	0.9556	0.0444	0	0
flp-1+juglone	0.5309	0.1605	0.0617	0.2469
neuronal flp-1; flp-1	0.9167	0.0833	0	0
neuronal flp-1; flp-1+juglone	0.3636	0.2364	0.0364	0.3636
Figure 1D
	DMSO																															juglone
wild type	120	214	142	86	160	211	71	136	128	144	36	247	130	114	124	287	306	190	35	102												2251	1915	1731	2377	2349	1516	2103	2238	2574	1877	1922	1873	1174	1688	1475	1770	2323	2047
egl-3	111	143	70	218	166	86	202	168	145	143	133	101	217	166	118	111	143	70	218	67	133	180	197	178	177	114	102	98	98	80		424	395	180	464	346	303	335	212	723	379	608	793	389	199	733	370	618	610
neuronal egl-3; egl-3	112	108	93	114	115	118	166	217	118	166	217	101	133	143	86	166	164	118	79	201												2914	2369	2376	1806	2031	1972	1891	2391	2177	2638	3184	3139	2544	1715	1813	1778	1920	2711
flp-1	201	79	118	164	166	86	202	168	145	143	133	101	117	166	118	58	74	68	118	73	175	115	114	93	108	112	139	77	85	97	108	724	814	732	254	686	1096	916	487	485	763	635	910	871	670	1370	1226	549	772
neuronal flp-1; flp-1	211	71	128	136	144	36	247	160	211	71	128	136	144	36	247	130	114															2368	1381	2199	1811	2027	1701	1099	2130	2298	2342	1381	2071	2158	1928	1681	1907	2665	1260
neuronal egl-3; egl-3; flp-1	111	143	70	218	67	133	180	197	178	177	114	102	98	98	80	111	199	97	97													684	418	344	346	1284	478	289	622	580	320	615	356	326	658	484	317	652	786
Figure 1E
wild type	egl-3	neuronal egl-3; egl-3	intestinal egl-3; egl-3	flp-1	neuronal flp-1; flp-1
0.90625	0.223927	0.828718	0.205882	0.358974	0.906977
0.88	0.213927	0.901176	0.212121	0.317073	0.921053
0.818182	0.238947	0.85122	0.209302	0.339623	0.759091
Figure 1F
wild type	neuronal flp-1(OE)
0.575	0.9756
0.5429	0.9615
0.5333	0.9512
Figure 1G
wild type	flp-1	neuronal flp-1(SS); flp-1	neuronal flp-1(P1); flp-1	neuronal flp-1(P1+P2); flp-1	neuronal flp-1(P1+P2+P3); flp-1	neuronal flp-1(P1+P2+P3+P4); flp-1	neuronal flp-1(+); flp-1
0.8545	0.3333	0.2515	0.4091	0.6364	0.771	0.8654	0.7977
0.8689	0.2941	0.283	0.434	0.5745	0.881	0.8542	0.8678
0.8036	0.159	0.3157	0.3488	0.6825	0.8654	0.8236	0.8444
[truncated: 15 more columns]

## Sheet: Figure S1
Figure S1A
wild type	egl-3	flp-1
0.828571	0.0555556	0.416667
0.967742	0.333333	0.592593
0.96	0.0909091	0.592593
Figure S1B
wild type	egl-3	flp-1
0.704225	0.125	0.363636
0.652174	0.111111	0.333333
0.833333	0.166667	0.3125
Figure S1C
wild type	egl-3	flp-1
0.8254	0.8237	0.8067
0.7592	0.7263	0.8265
0.8544	0.7088	0.7421
Figure S1D
wild type	egl-3	flp-1
0.909091	0.25	0.810811
0.941176	0.25	0.882353
0.903226	0.235294	0.875
Figure S1E
	none	low	medium	high
wild type	0.8	0.12	0.08	0
wild type+juglone	0	0	0.2	0.8
egl-3	0.8182	0.1364	0.0455	0
egl-3+juglone	0	0	0.1667	0.8333
Figure S1F
	DMSO																									juglone
wild type	12854	10747.5	13201.7	7740.55	9167.16	13104.9	10521.6	7986.31	11111.9	13655.2	11813.3	8677.11	11710.9	7293.99	14292.9	10918.9	9005.73	6548.87	15023.1	6339.02	11885.2	12151.5	8408.8	7338.72		19448.1	9734	11176.1	13205.7	20992.7	22545.5	9317.02	16759.9	22411.5	18547.9	12395.2	15070.2	17309	9215.99	20146.5	20393.2	21316.7	11088.8	14448	12293.7	19217.5	16556.3	17156.4	9465.73
egl-3	9024.08	9324.34	11836.9	8901.83	11927.4	12946.2	9624.47	7306.42	10845.2	12163.9	12463.8	12107.8	7073.67	7053.06	8904.83	9094.64	11095.2	9355.48	8551.11	11507.2	13228.9	11968.2	13811.6	7876.06	5744.15	18857.9	19879	17873.7	16551.6	21683	12257.1	12369.6	20803.9	19156.7	14431.5	16833.3	17142.8	19617.7	8291.76	12763.4	12199.5	11973.8	19774	12427.9	10714.9	18834.9	18682.4	10360.5	14425.3
flp-1	6757.21	9334.89	11540.8	7718.02	7904.81	9726.09	13241.4	8860.69	7293.98	9892.48	14595.2	7789.36	14632.8	13784.6	12062.2	11331.2	10741.3	7276.34	10278.6	14156.4						10102.1	20826.5	15135.4	21186.7	19985.1	8865.49	18305.2	17919.9	16145.5	19003.8	10959.8	8427.85	16532	8695.88	14387	18612.3	11572.4	17238.3	21092.4	19029.9
Figure S1G
	wild type																				flp-1(OE)
DMSO	171.98	92.3	117.64	162.43	93.48	114.67	95.53	94.2	106.91	88.38	192.02	133.42	107.6	127.36	125.5	105.44	123.72	98.88	104.38	112.99	33.32	66.08	162.58	148.98	86.38	126.28	77.91	132.4	120.46	75.97	51.96	82.36	48.06	128.36	117.44	42.47	63.21	175	115	114
10μM juglone	115.76	300.79	108.27	281.39	65.62	278.56	181.26	283.11	274.03	176.27	416.49	230.36	183.58	157.09	218.39	232.239	205.35	194.04	174.12	145.94	708	240	756	363	462	415	308	454	341	379	559	543	379	683	675	372	430	373	412	388
20μM juglone	295.87	338.91	165.3	582.99	500.74	201.14	474.28	303.37	381.16	989.13	992.25	749.31	413.45	680.01	400.33	409.54	284.69	210.81	573.96	1081.88	485	589	429	828	454	745	514	1029	695	707	1340	1333	994	910	1197	997	437	1075	1093	491
30μM juglone	483.06	1569.93	1540.07	576.86	783.67	896.77	1408.54	669.36	589.08	1199.06	732.09	716.04	579.72	1114.44	945.37	702.85	741.42	792.61	597.25	1338.33	1204	2230	1583	1019	842	1787	1996	1780	2060	1360	925	1575	1824	1108	2129	2395	963	1998	2470	1468
40μM juglone	555.57	686.15	2127.08	852.39	1609.78	1032.72	1505.9	905.92	2198.42	891.83	1229.91	906.36	1711.49	884.6	1397.4	1470.16	2249.44	669.15	1622.85	2020.85	2265.79	3499	4201.44	2272.92	2705.09	2013.24	3619.61	2827.45	2550.26	3222.93	2856.69	3065.03	4813.55	3349.2	2786.37	2979.34	2468.63	3538.48	4706.06	2604.06
[truncated: 3 more columns]

## Sheet: Figure 2
Figure 2A
wild type	Pflp-1::mito-miniSOG	Pflp-1::mito-miniSOG+blue light	Pflp-1(513)::mito-miniSOG	Pflp-1(513)::mito-miniSOG+blue light	Pflp-18::mito-miniSOG	Pflp-18::mito-miniSOG+blue light	Pnmr-1::mito-miniSOG	Pnmr-1::mito-miniSOG+blue light	Psra-1::mito-miniSOG	Psra-1::mito-miniSOG+blue light	Pttx-3::mito-miniSOG	Pttx-3::mito-miniSOG+blue light
0.897436	0.846154	0.6875	0.894737	0.82	0.846154	0.463415	0.90625	0.904762	0.827586	0.242424	0.83871	0.242424
0.911765	0.888889	0.516129	0.875	0.897959	0.823529	0.444444	0.875	0.774194	0.833333	0.285714	0.888889	0.322222
0.885714	0.795455	0.462963	0.9375	0.833333	0.862069	0.454545	0.885714	0.810811	0.84	0.302326	0.894737	0.236364
Figure 2B
wild type	AIY TeTx
0.7529	0.3505
0.8036	0.2872
0.8378	0.3036
Figure 2C
wild type	egl-3	AIY egl-3; egl-3	AIY egl-3; egl-3; flp-1
0.9362	0.1509	0.7213	0.2251
0.8421	0.2118	0.9225	0.2976
0.7885	0.2308	0.8917	0.3674
Figure 2D
wild type	flp-1	AIY flp-1; flp-1
0.9063	0.359	0.9211
0.88	0.2353	0.9375
0.8182	0.3171	0.7591
Figure 2F
	DMSO																														juglone
wild type	4509.28	1709.33	1096.22	2750.41	2973.7	3113.64	1308.95	5517.79	2136.64	2053.62	434.656	1299.78	2784.99	3396.51	2770.7	1146.34	1763.68	3190.58	3985.02	3201.47	3618.71	979.855	1827.88	2239.86	1945.23	3187.15	2894.28	3035.36	280.91	2218.44	5415.44	5075.07	3835.44	4881.54	9502.66	6891.47	9496.49	9078.85	5070.3	4578.27	3748.17	5060.96	9204.72	4558.81	4099.74	4256.47	2369.99	6757.45	6494.14
unc-31/CAPS	1918.85	675.9	681.888	943.747	1535.84	1408.9	1702.1	1278.46	1012.72	1661	1051.23	1070.62	3758.47	861.64	500.43	842.19	2070.27	3172.57	3940.15	1278	1596.51	1528.82	1720.02	1654.9	1263.79	955.46	1754.46	575.095	1723.18	547.785	1657.46	2074.28	2006.9	2599.53	1426.82	2314.61	2256.95	1858.21	1295.58	982.163	1031.08	784.361	2855.28	693.477	1683.15	1192.93	1670.02	726.625	765.055
unc-2/VGCC	2148.39	464.07	1985.6	1176.89	1002.77	2170.2	5018.78	1818.7	1717.36	1411.09	1245.24	1064.17	1276	1297.43	1173.31	1539.38	532.326	961.958	635.063	833.528	918.868	809.096	443.038	731.912	880.958	2058.43	1376.24	1138.85	532.326	961.958	694.305	1399.74	2861.82	518.537	2274.98	1768.21	1166.43	1329.63	696.9	3197.37	858.653	858.653	1288.19	2830.66	337.425	4427.64	996.29	756.195	1225.53
Figure 2G
wild type	AIY ChR2	wild type+juglone	AIY ChR2+juglone
1857.67	5596.89	7257.11	8836.17
1661.44	5477.56	4601.44	9496.78
2263	4885	8708.89	8944.67
2278.22	6588.83	6930.78	12766.7
1052.72	5302.5	5779.56	12122
2517.33	8263.44	4358.56	9130.28
1630.44	9212.01	4987.78	6925.74
1426.06	6126.33	3352.22	11689.7
835.556	4137	9920.32	8030.44
2784.97	4233.89	6281.89	7474.22
1664.44	5506.11	4393.33	9692.94
2137.56	6057.92	4529.22	9355.31
1726.67	6341.79	7910.11	6418.56
2091.22	10152	6463.22	9611.76
2919.89	5529.64	2734.06	6899.76
1877.89	5146.72	6640.56	10827.6
3128.33	4479.35	4683.22	4603.11
1656.67	8361.56	4664.89	8217.11
1504.08	8925.97	2127	6905.56
1086.33	7682.64	4198.78	8225.83
3040.72	3451.89	4789.89	7405.89
1157.17	7055.56	5626.22	9578.5
1759.72	9217.78	7680.22	11294.1
1471.17	6519.78	6386	12204.8
2938.33	7746.67	3178.47	5879.11
2841	3622	6647.22	5236.56
5068	4406.72	5999.33	6773.44
2235.08	3072.22	4077.67	5459.99
1010.22	5683.11	4019.44	11582.4
2276.89	8983.54	3334.11	7973.11
[truncated: 11 more columns]

## Sheet: Figure S2
Figure S2A
number of mCherry+ cells	0	1	2
- blue light illumination	0	0	1
+ blue light illumination	0.4	0.36	0.24
Figure S2B
	DMSO																														juglone
wild type	1849.33	1992.67	1686.56	1760.78	2373.89	2686.67	3632	1495.22	2642.5	1875.75	2570.33	2984	2727.78	2247.89	3643	2505.56	2727.22	3139.11	1609	2402.22	2686.22	2122	1877.67	2708.22	2395.78	2231.5	1557	2727	2571.5	2016.78	5051.71	4490.67	3872.71	7822.72	4151.67	3663.83	6776.17	6174.61	5296.31	8924	6411.33	4839	5751.47	4823.88	2651.36	2344.25	5274	3133.22	5148
gas-1/NDUSF2	1119.89	1277.89	1328.33	1656.67	1504.08	1086.33	1240.72	1157.17	1759.72	1471.17	1238.33	1241	1568	1235.08	1010.22	716.889	734.444	653.001	2339.78	1251.44	1045.64	1355.14	2743.39	2652.67	1142.78	2152.5	1807.03	1191.28	1706.78	1205.28	1630.5	2253.67	1634.33	2375.55	2898.55	2031.83	1326.33	1194.67	1850.56	2628.55	1383.22	1092	1579.46	1104.33	1236	2614.56	2402.89	1228.22	1581.11
AIY gas-1; gas-1	1623.33	1081.89	2249.39	1129.89	2361.17	2875.83	2993.17	3105.67	3364.44	2954.67	2542.28	2793.89	2323.67	1664.44	2401.78	1593	2881.33	2411.78	1861	2052.45	2330.45	2577	1607.22	1697.83	1720.67	2484	3807.07	3240.89	1927.39	1946.14	6164.67	4212	2448	4769.67	3839.89	6431.75	6443	3038.36	4064.86	2869.61	6823.78	5759.28	3575.11	5299.39	4132.56	3482.11	5273.06	4238.56	4026
mev-1/SDHC	1682.89	1837.67	1420.33	1169.78	910	1178.25	1231.36	983.139	1418.33	1708.22	2115.95	2287.78	1865.17	1107.44	1392	1039.94	403.375	1457	1610	1139.33	1037.33	1222.42	2787.71	1317.56	1896.58	1711.69	1658.81	1272.03	2960.88	854	1572.56	1810.67	1835.78	3613.78	1209.83	2877.17	1411.5	1770.67	1765.83	3077.39	2214.94	2650.33	2084.83	2524.33	2468	2132.54	1197.67	2134.17	2983.67
AIY mev-1; mev-1	2630.5	2253.67	1434.33	1275.56	3898.55	3231.83	1426.33	2394.67	2850.55	2628.55	2383.22	3792	2579.46	3104.33	2036	2114.56	2902.89	2228.22	2781.11	1545.44	2386.44	3266.22	1955.22	2178	1532.39	2192.89	2522.72	1872.22	2535.22	2551	5966	3858.55	4912.92	7682.33	3654	4290.67	4721.78	7129.14	6018.39	4434.06	6976	3940.33	4176.44	4040.36	7804.78	4734.89	9310.39	2598.14	9573.56
Figure S2C
	DMSO																														juglone
wild type	1317.67	1884.44	1574.89	2618	2862.67	2637.42	1451.67	2203.83	2710.83	1619.5	2759.44	2270.88	2081.32	2850.83	3194.17	2411.42	2952.08	1666.25	2383.47	1855.5	2789.61	2865.5	2343.89	1947.67	1429.83	2687.22	2611.38	2022.56	3130.17	1434.44	6289.33	2956.11	5030.11	6943.22	7803.5	6178.25	5992.5	5744.67	8402.83	6711.5	6351.44	4318	5428.44	6702.17	5445.5	4462.75	2892.08	2406.25	6542.22
gpd-3/GAPDH	2008.9	948.236	921.236	2383.58	3012.25	2377.88	1565.12	1402.79	1563	1101.46	1171.22	1578.12	972.521	835.229	712.479	1625.02	1694	1457.25	966.334	1594.78	1121.86	835.778	1278.03	1101.79	933.222	1427.56	292.055	851.42	813.972	935.083	2829.28	2378.28	1123.28	668.695	1957.56	2886.22	1485.72	866.389	1736.22	1246	982	988.777	1457.44	1228.44	986.555	1656.56	2310	1119.67	1436.33
[truncated: 11 more columns]

## Sheet: Figure 3
Figure 3A
wild type	flp-1	npr-4	flp-1; npr-4
0.7556	0.2976	0.3548	0.3429
0.7596	0.3474	0.3656	0.3829
0.7287	0.3108	0.3776	0.3077
Figure 3B
wild type	AIY flp-1(OE)	AIY flp-1(OE); npr-4
0.5515	0.7692	0.1273
0.5313	0.8222	0.2831
0.5778	0.7586	0.1458
Figure 3C
wild type	npr-4	coelomocyte npr-4; npr-4	neuronal npr-4; npr-4	intestinal npr-4; npr-4
0.7692	0.2727	0.2712	0.3444	0.8889
0.7436	0.2613	0.3393	0.2778	0.8495
0.8413	0.4	0.3333	0.2258	0.8511
Figure 3D
	DMSO																									juglone
wild type	191.41	216.63	162.46	280.39	153.64	212.45	237.91	260.42	247.64	231.31	194.51	178.99	185.96	181.14	170.59	157.64	134.71	190.14	201.39	131.22						1358.15	790.95	1131.25	1332.73	1186.67	1548.73	1088.89	599.46	887.79	810.81	1441.39	1612.45	1724	2374.67	3211.34	646.94	1856.43	1395.81	1089.58	930.22	470.2	720.82	1958.43	1896.13
flp-1	191.41	216.63	162.46	280.39	153.64	212.45	237.91	260.42	247.64	231.31	194.51	178.99	185.96	181.14	170.59	162.36	140.32	122.19	201.07	176.05	207.11	198.37	166.18	160.47	167.31	716.28	837.11	738.68	321.88	668.99	1102.58	914.31	520.98	519.7	729.87	659.15	890.81	898.66	664.46	1345.36	1107.21	553.94	796.82	386.33	337.48	656.53	729	1424.43	929.48
npr-4	198.94	262.52	193.41	185.48	216.58	176.05	207.11	198.37	166.18	160.47	167.31	157.64	134.71	190.14	201.39	168.31	174.01	210.36								699.42	490.62	574.73	356.97	302.97	321.54	331.91	434.87	918.17	1300.9	440.89	572.29	655.9	1127.13	469.17	716.03	406.08	1304.46	660	1123.33	762.19	546.78	931.09	765.46
flp-1; npr-4	176.05	207.11	198.37	166.18	160.47	167.31	157.64	134.71	251	166.28	281.14	239.36	219.48	230.46	219.84	185.56	281.69									1189.21	942.08	444.04	665.33	684.22	626.57	470.07	920.68	628.38	705.03	720.09	481.63	1007.77	606.06	597.45	802.81	720.31	456.07	868.2	992.44	500.53	433.51	319.16	672.35
intestinal npr-4; npr-4	262.52	190.14	201.39	168.31	174.01	210.36	167.31	157.64	134.71	190.14	201.39	131.22	218.08	134.71	190.14	167.31	286	225	367	367	249	238				1167.51	1754.56	1566.42	1059.55	802.55	1622.8	1684.09	1715.56	1649.37	1149.28	901.65	1521.95	678.67	1653.97	2086.22	2742.43	996.91	1264.04	1977.01	1237.21	2041.22	1853.28	1830.28	1488.45
AIY flp-1(OE)	258.54	159.56	191.4	251.37	251	166.28	281.14	239.36	219.48	230.46	219.84	185.56	281.69	236.11	203.9											2531.34	2635.52	3045.78	2459.28	2505.14	2217.73	2202.51	3651.88	2224.94	3565.45	953.16	1456.21	1731.5	3910.36	3114.16	922.81	2015.6
AIY flp-1(OE); npr-4	135.2	168.87	265.47	250.02	188.73	228.57	179.95	234.23	222.79	178.38	153.27	184.29	150.81	229.9	219.1	144.66	163.86	202.36	228.53							689.58	548.42	1713.56	1725	542.01	592.15	358.71	1417.07	726.73	877	1152.56	502.27	1251.6	863.23	1027.67	1029.68	626.58	236.28	327.27	380.97	220.92
[truncated: 6 more columns]

## Sheet: Figure 4
Figure 4B
wild type	wild type+juglone	sod-2/SOD2	sod-2+juglone	wild type+mito-miniSOG	trx-2/TRX2	prdx-3/PRDX3	pkc-1/PKCε/η	pkc-1+juglone	unc-31/CAPS	unc-31+juglone
1.05431	2.85128	2.11672	0.568742	2.62178	3.02333	2.51193	0.702842	2.80894	1.21211	2.89555
0.818628	2.82698	1.13913	0.790332	3.42309	2.65821	3.39751	1.53768	2.64722	1.72142	3.52631
1.20132	3.17631	0.881956	0.741483	3.14135	3.16705	2.81289	1.87561	2.35552	1.1768	2.86314
1.11551	2.81431	1.01776	0.988291	3.02518	3.35414	2.74026	1.10846	2.75515	1.15218	3.30396
0.979867	2.17112	0.976714	0.877283	2.68282	1.93547	3.02833	0.897548	2.50315	1.0168	2.4095
1.1824	1.91194	0.839582	0.707071	2.98963	3.77153	2.54068	1.35867	2.75843	1.17842	3.81441
0.956964	1.4646	1.31563	1.26036	3.61203	2.73474	2.28695	1.23251	2.29163	0.713325	3.292
1.11773	2.93165	1.21298	0.8312	2.53516	2.65814	2.35519	1.03297	2.54504	1.31725	2.92845
0.799884	1.94884	0.744858	1.13566	2.88584	2.18043	3.16883	1.38511	2.93453	0.784367	3.21604
1.0766	1.71891	0.971135	0.8404	3.79842	2.42724	3.13773	1.18661	3.42092	0.641478	3.74079
1.06723	2.45431	0.855397	0.953542	3.91546	2.72937	2.73873	0.803608	2.38457	1.14078	3.17895
0.707143	2.21863	0.915802	1.57772	1.91884	3.02456	2.9084	1.11672	2.85522	1.32263	2.55428
1.31774	2.60132	0.633297	1.13609	2.34099	2.17879	2.33896	1.14689	3.30275	0.849018	4.09405
0.708058	2.51551	0.832198	1.10125	2.99132	3.30752	3.76764	0.996621	3.47632	1.06534	3.03435
1.35954	1.35696	0.963743	0.885118	2.57627	2.76579	3.42701	0.872635	2.81492	0.461425	2.19418
1.45128	2.51773	0.819697	1.6959	2.61653	1.71655	2.6097	1.19238	3.09135	1.57427	2.86841
1.42698	2.19988	1.2513	1.58151	1.64502	2.46713	2.57227	0.829383	3.60755	0.772892	2.26175
1.77631	2.4766	1.04796	1.1287	3.50764	2.15132	2.25788	1.11398	3.42767	0.610163	2.74701
1.41431	2.46723	0.849347	1.45652	2.55135	2.56411	2.13828	1.22837	2.41684	0.52182	2.33198
0.771119	2.44307	0.819099	1.13289	2.62818	2.68526	1.82735	0.998424	2.6293	0.494973	2.44931
Figure 4C
wild type	wild type+juglone	sod-2	sod-2+juglone	AIY sod-2; sod-2+juglone	AIY sod-2(∆MLS); sod-2+juglone
2152.68	3450.4	1506.7	1696.92	5194.96	1462.64
2719.18	1654.88	1694.12	3184.03	3488.53	2436.97
1265.48	3482.88	1105.45	1823.38	6509.14	2551.64
1582.35	5682.06	1011.85	1654.15	10719.9	2111.94
2706.73	5739.72	1722.65	2183.44	5138.19	3525.38
1924.66	4086.61	2407.26	1751.61	3219.29	1677.33
2211.61	3737	1027.43	1178.84	3008.72	1070.57
1684.62	6462.33	1334.38	971.28	10016.3	2457.12
1353.42	6999.44	1447.92	2327.51	8622.5	3550
1852.67	5837	2463.58	1054.36	10125.8	3887.92
2192.83	4001.11	1914.18	1317.48	11273	947.125
2225.88	7450	1826.39	3121.03	8276.89	1481.46
1235.08	4163.56	1110.68	940.111	7342.78	996.014
2172.55	4850.25	1728.85	2372.63	2864	3069.12
2155.42	6655.38	864.375	1689.96	4929.33	1148.25
1256.51	3616.07	1665.85	1110.67	4805.79	1631.33
2535.49	5235.96	1046.07	2176.67	5775.89	1370
1942.4	9681.38	1079.56	1788.88	4229.62	2888.22
1463.03	5951.17	686.203	1725.2	3437.62	2174.33
1202.67	6681.85	714.917	844.452	3365.95	3601.25
1010.01	3348.89	1157.06	1450.39	4584.88	3905.58
2923.42	4750.56	1100.96	2808.2	6281.51	3692.99
2682.45	9115.72	922.847	1484.94	6290.93	1307.67
999.75	5864.89	995.375	905.191	4520.6	2299.88
423.66	3140.93	567.861	1153.94	4763.3	1669.25
3845.11	4935.89	841.194	2151.52	6192.78	532.264
1886.67	4239	2648.38	2782.72	6322.19	414.264
3387.55	3710.93	2417.71	2157.18	5914.02	1723.44
2833.6	4477.56	902.461	1107.51	4704.81	1790.56
1810.17	6451.5	1571.58	2652.61	7812.98	3085.62
Figure 4D
wild type	wild type+mito-miniSOG	sod-2+mito-miniSOG	unc-31+mito-miniSOG
2040.67	2748.38	1133.75	634.333
1378	4599.9	907.5	1730.88
1906.56	2579.86	1922.42	2039.78
1870.78	2354.9	1119.38	1885.5
1511.33	7428.38	922.359	720.536
2086.78	5073.62	1241.91	671.639
1949	6034.1	1090.96	1311
2215.44	4120.43	1575.19	2122.5
3121.33	9848.57	1452.1	3052.78
3070.78	6667.47	1151.81	2579.04
2729	9082.14	2139.43	1584.92
1377.07	6399.81	776.9	1133.61
1240.84	6690.33	616.9	1796.8
5563.44	2787.38	922.96	1241.61
3468.56	4158.24	1765	911.723
1693	3612.71	908.43	1856.11
1729.56	2858.52	2455.38	1754.11
3498.22	2095	1500.76	1652.89
2514	3848.14	1225.53	1543.72
2993.67	4733.43	594.67	703.111
2065.28	4897.14	1244.71	2083.97
1574.11	3228	2238.57	1585.61
2273.89	9632.34	1200.76	1320.57
1494.78	7445.38	890.09	1282.94
2203.78	8169.62	1962.72	1081
2297.22	7020.86	2770.34	2278.53
1818.87	2547.72	2874.96	2303.11
2044.78	4168.91	1641.43	2125.21
1520.5	6034.81	1073.19	1858.17
1348.81	3606.95	1457.62	958.458
Figure 4E
wild type	wild type+H2O2	sod-2+H2O2	unc-31+H2O2
1702.58	6201.95	4194.96	683.812
1437.1	6079.57	2488.53	1194.17
2269.15	5778.29	5509.14	1875.96
1902.67	4417.29	4719.85	2526.42
1898.57	7369.67	4138.19	1699.53
2662.62	4139.14	6219.29	2019
1756.24	2867.43	2008.72	950.194
2607.67	5158.71	5016.34	3362.3
2274.19	5114.76	7622.5	1428.08
2377.71	5472.1	4125.78	1883.46
2776.95	5095.57	4273	3155.33
1228.14	4079.57	7276.89	987.833
1398.14	1535.38	3342.78	1403.28
3047.19	6730.24	4864	982.102
3006.71	4875.14	5929.33	2316.75
1587.71	4179.76	3805.79	1328.06
2607	6858	4775.89	1646.19
1152.47	5856.52	3229.62	2033.69
2582.95	4556.05	6437.62	980.164
1947.43	4576.43	2365.95	2224.48
3044.57	4683.29	3584.88	831.19
3439.28	3563.29	5281.51	1440.07
2066.33	2365.62	2290.93	1187.02
2691.28	5804.71	3520.6	1200.35
980.91	3496.48	3763.3	2003.57
2837.95	5764.95	5192.78	2646.65
1888.23	4434.05	5322.19	1363.7
1929.14	2326.81	4914.02	2009.69
1581.1	5534.67	3704.81	1128.19
1393.34	4010.48	6812.98	1217.89

## Sheet: Figure S3
Figure S4B
wild type	wild type+juglone	sod-2	sod-2+juglone	wild type+mito-miniSOG	trx-2	prdx-3	pkc-1	pkc-1+juglone	unc-31	unc-31+juglone
1963.99	1248.73	1104.76	1568.16	1502.93	1713.91	1146.04	1217.1	1225.4	1273.56	1062.44
1086.38	1552.2	1537.88	2003.51	1971.2	1885.26	1997.48	978.667	1096.89	1421.78	1831.97
972.947	1647.56	958.204	1185.14	925.06	1425.89	1133.84	1469.56	1443.67	1265.78	1738.39
1324.07	1467.89	1137.52	1657.17	945.047	1364.48	1582.91	1957.33	930.667	1053.78	1284.44
924.322	1834.98	1490.52	1037.16	1270.86	1297.44	1182.47	1557	1313.78	1808.89	1298.56
1657.01	977.5	1021.99	849.08	842.126	971.334	1178.58	981.444	909.223	992.778	928.111
1515.14	978.312	1949.03	1469.41	1994.45	1128.56	1319.44	1665.44	906	1212.56	1290.89
1475.45	1108.13	1205.27	1270.98	1578.49	952.778	1627.09	1293.11	1258.78	934	1824.89
1011.99	859.429	1600.96	1789.37	1401.37	968.444	1632.81	982.333	1513.11	1513.78	1289.89
1921.02	938.1	1705.17	1524.92	988.137	961.556	2339.72	1594.5	912.944	1654.89	1617
928.291	1360.33	953.974	937.011	1571.05	1039.67	969.463	1843.78	1524.33	1971.11	1673.44
1332.91	1730.53	1268.73	1586.58	1236.04	1203.67	1541.97	1633.11	1541.78	1268.78	1157.33
1268.05	1549.84	1395.98	1095.15	1481.29	1644.85	1589.09	1165.56	936.333	907.444	978.334
1066.82	967.659	1264.41	1971.57	924.775	1876.89	1027.7	1354.67	1320	1397.11	1230.56
962.873	1251.73	1762.63	1242.9	1166.59	1425	1041.02	1074.67	914.583	1278.89	1179.56
1162.87	932.541	942.068	1517.43	1146.9	1318.56	1343.99	1231.11	1386.22	1151.67	1003.11
1055.31	1155.21	1593.05	1946.43	1080.18	1158.58	1895.52	988.111	1100.22	1172.11	918.222
1872.84	1382.52	1987.26	1035.65	1137.32	1660.39	1689.01	948.111	1564.44	1610.11	1487
1431.15	1166.93	1369.4	1725.2	1277.03	1024.11	1459.24	1892.78	936.333	1056.44	1118.44
1261.58	1321.97	1199.9	1160.55	1183.95	851.389	1772.15	1281.56	1371.44	1389	1388.67
Figure S4C
0𝛍M	100𝛍M	200𝛍M	300𝛍M	400𝛍M
3031.69	2822.33	4661.89	4804.17	3468.56
2776.42	2647.95	3441.56	3563	4693
2057.75	2984.71	4213.17	5261	4729.56
1088.7	2753.86	3632.67	4201.6	5498.22
1283.81	2672.1	3832.44	3243.72	5514
3797.38	2406.62	3553.33	3864.33	6993.67
865.5	3238.67	4262.33	3653.55	4065.28
1277.57	2872.19	3930.67	3826.73	5574.11
1705.46	2036.71	4752.31	5863.92	4273.89
1956.04	1800.76	2978.22	4436.29	5494.78
2466.5	1894.38	2404	4894.17	5403.78
1707.5	4763.86	3832.31	3916.25	5297.22
1515.57	4430.38	3500.22	4309.01	4818.87
1660.94	2259.71	4519.56	6597.5	4844.78
1346.5	3258.95	2552.22	4767.9	5200.5
2292.79	2410.14	4213.78	4231.38	5348.81
1519.12	2280.14	4092.09	3527.12	3528.55
1431.58	4993.48	4612	4030.96	5147.89
918.197	2853	3402.44	4695.56	4980.56
2158.94	3734	4603.67	4947.67	3242.11
1657.9	3753.29	4860.56	3493.33	4799.53
1754	2035.14	2339.67	4792.14	4319.44
540.833	3465.62	2544.8	5348.46	5209.89
2345.43	2830.1	4383.67	3881.67	4011.11
2443.88	3959.19	3481.57	3533.56	4724.89
1565.14	3353.9	5336.88	5282.65	4204
1551.67	2880.95	3671.67	5315.22	5409.13
1351.67	3605.9	2279.57	4928.66	4248
1775.25	2598.81	4567.5	3692	3288.9
2088.44	3979.24	4602.19	4523.83	2944.21
Figure S4D
0min	1min	2min	5min	10min	15min	30min
2205.75	2312.97	3712.37	3235.88	4229.97	5193.39	6596.89
1842.92	2562.47	2865.83	4292.88	5755.11	5272.06	5477.56
2468.29	3025.2	3464.44	2638.97	5215.38	4148.78	4885
1931.68	2615.17	2604.81	3814.43	4359.57	3854.06	6588.83
1742.62	1837.06	3063.78	4635.51	4949.81	4397.33	5302.5
2073.92	2369.62	3256.72	2839.78	4551.57	5348.78	4263.44
1352.54	2403.12	2779.25	2897.39	2719.96	4807.61	5212.01
2305.12	2302.06	2817.67	4296.25	2838.19	4897.69	6126.33
1933.25	2494.68	2375.5	4296.19	4382.23	4939.67	4937
1703.46	2544.73	3203	2977.24	4134.61	6448	4633.89
1684.02	1753.75	2801.5	4384.23	4632.8	5619.78	5506.11
2669.08	1922.5	2167.17	4962.97	3238.38	3310.25	4657.92
2288.62	2681.61	2299.5	3215.22	5676.38	5690.78	6341.79
1892.42	2522.94	1484.17	3729.34	3008.76	4943.39	6152
1754.5	2365.94	2642.92	4574.31	3979.57	4695.56	3529.64
1714.5	1578.5	2700.44	4496.73	4639.24	5972.72	5646.72
1750.61	1820.12	3208.75	3248.92	3649.67	4767.11	6479.35
1823.25	2497.56	2570.25	4786.67	5474.86	6350.56	7361.56
3729.72	2930.25	3513.42	3463.19	5305.67	5935.89	7925.97
2161.83	1713.19	2714.19	4228.4	5116.24	5980.44	4682.64
1799	2748.5	1835.2	3719	4524	3826.11	6451.89
2257.17	1689.75	1564.52	2054.38	5882.14	4928.22	4355.56
1720.56	1727.67	3348.75	3137.12	4739.76	4680.39	6217.78
2531.5	1771.62	2465.78	4493.31	4070.42	3556.33	4519.78
1803.5	1423.75	3469.19	2486	5837.53	4297.25	5746.67
2136.71	1322.58	2955.88	4454.38	3973.38	5718.67	3622
2288.62	2234.06	2465	4105.96	3822	5288.67	4406.72
1916.75	2021.06	2894.5	2697.34	3217.48	5942.44	3872.22
1664.38	1644.81	3685.5	3562.53	5391	3515.83	4683.11
1644.94	2026.75	3585.67	4434.06	4138.24	5768.67	4983.54
Figure S4E
0mM	1mM	2mM	4mM	8mM
2499.64	3033.8	4319.14	7451.11	6766.99
2234.44	3195.75	6412.78	5645.33	6790.86
2288.67	2702.11	6627.44	5801.28	3818.89
2681.53	3581.33	5527.72	6375.33	3636.33
1952.5	2377.45	4956.65	5630.65	5564.69
1342.75	2140.56	5934.44	5024.81	4717.19
2272.38	2849	4847.28	6046.39	4999.52
2576.67	3557.33	2526.03	4675.76	3862.81
2530.11	1969.22	4917.36	4901.89	7757.44
1851.12	1775.06	6807.44	4387.64	4746.88
2320.75	1534.56	4545.99	5871.94	4573
1486.88	3596.67	6455.49	5220.22	5197.62
2380.43	4290.78	2742.25	6665.28	4939.67
2396.12	4802.78	4208	4989.44	4923.78
2426.43	3657.22	4629.5	5197.67	5329.78
1931.39	3462.94	5273.61	4208.31	4555.14
1677.22	3026.78	3210.54	4634.99	5684.78
2888.89	2972.22	2620.47	3803.99	4504.22
1888.27	2519.72	4174.81	4775.26	4907.71
3038.51	2923.35	5977.69	5599.64	6552.2
Figure S4H
DMSO	juglone
562.09	679.48
661.52	556.14
349.52	555.24
561.05	734.67
694.95	600.19
524.43	689.67
685.52	516.43
381.09	325.19
696.15	493.95
794.29	352.04
401.96	429.43
232.81	777.62
672.04	525.86
511.43	525.76
599.24	475.24
635.14	456.67
576.86	663.72
446.76	653.72
622.09	310.15
681	601.52
Figure S4I
wild type	flp-1	flp-18	flp-1; flp-18
0.635	0.125	0.9565	0.7018
0.6071	0.0529	0.907	0.75
0.7418	0.1111	0.9796	0.8267
Figure S4K
wild type	wild type+juglone	unc-31	pkc-1
1317.22	1629.11	273.361	2673.92
1098.33	1747.11	494.277	2384.56
975.333	1589.11	547.667	2579.56
1593.89	1453.44	797.334	1543.56
1868.78	1931.78	605.833	1795.48
2240.67	2260.22	847.998	1658
2127.67	2872.89	640.958	1556.61
1430.56	2703.56	407.723	2182.05
1027.11	2561.22	1258.99	1328.56
1637	1610	414.417	1560.64
1007.36	1544	746.777	2590.11
1732.78	2118.67	792.481	914.232
1437.67	1987.11	563.306	1230.48
1725	2862.33	1338.59	2199.93
1222	1352.89	1184.25	1682.83
1304.67	1273.33	524.208	927.37
1425.56	2195	578.806	880.667
1271.67	1647.22	538.111	1737.26
1673.89	2431.44	339.153	2312.17
2030.11	2654.67	627.783	1572.67
1798.89	2143	439.777	1652.78
2386	1305.61	513.277	1617.68
1105.89	1778.33	502.533	1726.74
1547	1838	686.861	1857.1
2440.39	1595.22	198.792	1154.56
1820.17	1058.64	267.75	2870.67
2120.5	2506.86	278.972	2839.89
1728.56	1964.53	489.444	1730.22
2352.11	1403.08	499.111	1394.46
1323.67	1283	547.667	904.333
Figure S4M
wild type	wild type+juglone	unc-31
649.5	1632.83	371.195
1415.14	2211.11	404.861
792.778	1282.03	292.861
1437.61	1301.14	308.889
1342	914.625	280.334
883.444	1287.44	196.445
749	656.25	218.444
1374.68	1480.33	163.722
617.667	2132.42	235.778
1073.78	2097.58	594.958
673	1656.29	652.958
1582.83	1319.44	738.403
1115.89	1275.89	411.403
2108.39	740	189.334
650.139	1466.78	350.334
894.416	966.111	193.111
1377.75	852.111	246.667
1577.64	1760	627.667
1298.08	1203.75	420.778
1887.22	1192.5	555
953.972	735.944	223.722
902.188	658.333	549.333
1403.69	975.583	276.917
849.75	1234.47	921.167
894.889	1566.39	513.417
		297
		366.833
		602.222
		408.666
		864.555
Figure S4N
OP50	1hr startvation
969.444	2862.06
1461.56	2774.56
2240.08	3223.67
2664.53	2791.89
1224.75	2286.45
1639.42	2987.11
1118.56	2716.67
985.778	4055.11
1211.67	2677.89
961.445	2996.89
1132	2656.33
1462.33	1540.56
1716.83	2746.22
987.833	2428.22
1074.75	2562
1197.5	2270.25
1308.83	4542
1471.89	2353.67
2305.4	2683.19
1547.11	2255.92
1581.44	4243.62
974.667	4037.54
1207.33	4046.88
1588.5	3976.04
2418.47	2377.33
Figure S4O
wild type	wild type+juglone
4483.67	3690.67
5556.56	2350.67
5383.11	6396.53
3123.68	5372.33
2450.36	6336.17
2886.78	4441.78
1721	2561.5
2524.44	9207.75
4880.94	8229.5
3225.28	6195.83
6590.39	4582.67
3061.94	3145.5
8816.56	5458.33
4168.17	5991
6901.5	2636.83
6282.33	5855.92
3477.28	4584.17
4068.78	2956.5
5674.78	4949.33
4581.36	5026.75

## Sheet: Figure 5
Figure 5A
	DMSO																				juglone
wild type	3128.69	2283.38	4275.75	2487.38	1465.29	3053	1628.93	1988.06	1822.22	1521.4	2460.86	3133.43	1183.54	2940.1	2230.63	1905.7	4170.4	2762.5	2599.75	1545.6	3916.79	4279.42	3243.53	3923.67	6232.5	5490.1	3661.67	2266.08	5608.91	3487	4200.89	3458.73	2800.83	7496	6737.33	4607	2620.8	2016.56	3438.79	2913.48
mcu-1/MCU	1552.06	2015.64	1359.84	3136.46	2149.27	1269.98	3375.61	2962.28	2824.17	2229.49	2373.4	2551.63	2072.63	3098.79	2810.37	2309.63	1691.42	3143.21	2957.02	2071.2	1916.27	1627.88	2417.38	2616.59	3135.97	2788.64	2074.69	2670.54	2380.84	2685.58	2572.63	1817.96	2259.61	2489.09	3085.32	2548.43	3045.57	2205.27	3199.82	3177.83
sod-2	2006.08	3185.34	2898.06	2808.96	2799.22	2570.45	2377.47	1818	1922.44	1455.35	3682.55	1750.81	1841.61	1422.84	2649.81	1622.17	2375.6	889.49	1334.04	3236.37	4711.07	3851.45	4302.97	3930.27	2440.46	4563.43	6860.52	4173.89	5325.75	5142.71	1910.87	2165.89	3150.92	3787.95	5923.4	3078.27	4075.42	3941.58	1867.1	1524.16
unc-2/VGCC	2433.71	2252.52	2834.87	3429.96	1334.01	2842.99	2485.8	2763.6	3269.31	2127.51	3599.01	4558.87	2509.37	2075.82	1755.41	2864	2509.58	2815.52	1778.06	2138.77	4027.29	3175.59	6107.94	4699.82	3129.26	3140	2710.9	2279.09	3115.01	7647.95	2492.14	4216.54	4243.64	5267.36	3281.8	3467.28	4629.11	4232.89	3519.33	5121.39
Figure 5B
	DMSO																				juglone
wild type	0.84	1.56	1.78	0.76	1.59	0.73	0.92	1.74	1.44	0.73	0.92	1.56	0.97	1.18	1.35	1.19	1.26	0.76	0.74	1.28	3.02	1.83	2.38	3.7	1.68	2.25	2.97	3.35	2.75	1.57	2.13	3.01	2.72	2.35	2.91	2.72	1.62	3.11	1.49	2.07
mcu-1	1.22	1.17	0.93	1.78	1.3	0.74	0.72	1.62	1.92	1.36	1.29	0.66	1.21	1.31	1.33	1.85	0.83	1.77	2.28	1.64	1.32	0.97	1.69	1.32	1.21	0.68	0.81	1.63	1.36	1.33	1.62	0.86	1.26	1.98	1.74	2.43	1.09	1.9	0.92	1.48
unc-2	0.96	1.27	1.25	1.68	0.64	1.17	1.34	0.97	1.5	1.29	0.75	1.78	1.93	1.46	1.38	1.64	1.74	1.27	0.77	1.16	2.41	2.47	1.48	2.49	1.96	2.38	2.48	3.37	2.2	1.95	1.97	3.11	2.73	2.55	2.9	1.62	1.87	3.16	2.41	2.7
Figure 5C
	DMSO																														juglone
wild type	2457.92	2376	1433.2	1139.84	3722.24	3128.72	834.24	868.96	2313.12	1518.08	1617.92	3513.6	2815.28	2045.44	3684.96	2607.6	2308.16	1996.16	4278.08	2568.32	1856.32	2528.72	1719.6	1942.48	2158.88	662.08	1256.32	720	1001.12	1374.08	3611.16	5404.71	4379.13	4429.39	3899.71	4307.58	4805.84	4102.29	4310.1	3342.87	2362.77	6519.87	4954.61	5383	2604.87	4388.97	4773.03	4794.23	2809.45
mcu-1	2679.67	3532.69	2847.32	2709.63	2641.03	1645.63	2216.68	4082.4	996.24	890.33	2615.97	3183.32	2079.98	2222.64	1866.97	2610.36	4682.37	1631.7	1480.64	832.02	939.68	2183.37	2996.63	1839.32	1618.33	4127.69	1645	1641.29	1190.63	2450.7	1418.34	2817.64	3189.69	2218.37	3712.31	3805.62	2711.01	3247.37	3769.99	3651.27	3364.62	2539.32	2667.84	1588.32	992.02	1341.92	1003.64	902.28	1246.68
unc-2	766.95	2621.66	2135.05	1664.43	2149.09	3906.14	1549.71	1842.33	2676.04	512	1367.57	2786	2325.95	1713	2561.71	1774.71	1241.91	1090.96	1575.19	1452.1	1151.81	1139.43	776.9	616.9	2434.1	2542.95	1909.38	1903.05	888	922.96	1955.9	3281.52	1095.28	864.43	1702.58	1437.1	2269.15	1902.67	898.57	962.62	1256.24	2607.67	3274.19	2377.71	2776.95	1228.14	1398.14	2847.19	3706.71
Figure 5D
wild type	wild type+juglone	mcu-1+juglone	AIY mcu-1; mcu-1+juglone
2698.97	4750	3046.01	2818.89
2218.61	3502.44	1966.39	5956.75
2675.12	4383.38	1785.56	3548.9
3047.08	5440	1578.19	2679.43
2537.75	5047.06	2542.7	3474.05
2352.75	2266.31	3698.53	5706.77
1718.22	5228.28	2114.4	4712.59
1555.11	4362.39	2174.67	2305.88
1100.72	3762.33	1278.04	4462.72
1440.64	6672.78	3019.25	5225.33
2687.75	7680.89	1225	6450.22
2162.78	6171	2334.75	3143.33
1773.17	3562.25	2597.5	5844.17
4241.7	5293.31	1761.61	4912.33
3635.97	5873.44	3510.96	5243.08
3327.01	3745.22	2237	4256.89
2678.31	2625.14	880.958	3484.31
771.002	3575.11	924.417	1972.56
749.002	5746.86	3266.58	4140.44
2720.08	4979.67	1818.5	4867.33
2081.53	4367.56	2707.08	2111.56
2131.31	3747.97	3184.67	4737.42
1237.5	4261.22	1335.89	4560.65
1202.17	1789.11	1773.56	3465.76
2142.29	3781.56	3077.61	2589.11
2496.46	6392.39	2526.28	6567.33
3205.67	4873.39	2041.11	5435.58
2446.56	5813.13	2071.75	5815.26
3009.33	2198.13	1640.28	2963.34
1042.22	7345.67	1558.72	3607.63
Figure 5F
	DMSO																														juglone
wild type	2371.67	2932.58	3363.12	2862	2477.22	3721.89	1978.33	1360.83	1276.25	1191.33	2477.25	2051.5	1582.25	1695.12	1365.22	2783.25	1525.56	2439.5	2197.75	2007.75	2693	2364.67	2225.89	2286.5	1614.56	1535	1898.33	1802.78	1825.67	1371.11	5841.56	3486.44	3938.67	5888.56	4270.08	5441	6261.67	6401.75	3705.62	5028	5337.5	5377.5	2982.11	5862.89	4847.88	5779.88	5203.75	4523.44	4940.89
prdx-3/PRDX3	6258.52	5880	8292	7030.71	6769.81	6558.19	4156.1	3695.76	7044.85	6598.52	7608.19	6863.86	6643.62	4583	4817.71	7366.9	5245.76	6977.14	7253.14	3923.05	5509.1	5233.81	4721.52	4887.38	5045.76	6261.14	4069	6711.71	7391.81	6533.43	7740.62	6551.86	6291	4494.14	4993.24	8241.38	7030.71	6718.14	6401.19	3840.1	4057.14	3743.19	6059.76	6619.67	4157.1	5228.9	3956	7255.57	3908.67
Figure 5G
wild type	wild type+juglone	trx-2	trx-2+juglone	AIY trx-2; trx-2	AIY trx-2(∆MLS); trx-2	AIY trx-2(∆CAT); trx-2	trx-2; sod-2
3205.05	6097.86	8440	6711.67	3995.61	4997.56	5708.89	793.05
2865.48	5424.96	5169.86	6122.33	3693.42	4554.11	4462	828.86
1662.72	8246.9	4580.52	8528.48	2061.22	5060.25	5714	1364.14
2400.53	6689.48	7488.77	6154.62	2500.07	4261.33	4605.75	899.19
1643.34	6953.38	5114.91	7732.43	1917.28	5853.67	8225.11	917.57
2970.44	7830.81	6692.72	3456	3283.38	7640.88	7398.5	1577.43
2792.38	5543.29	6982.76	7089.38	3275.88	2463.5	6793.22	1205.29
3234.96	5527.67	5816.14	8796.86	3064.21	8462.25	6144.5	1263.62
2716.52	4730.33	7651.72	4588.05	2442.54	5813	5764.11	954.39
2393.95	4420.81	5442.91	5748.43	3352.33	6898	5939.44	794.05
1306.43	4223.48	4528.53	4755.33	3375.11	6594.25	4237.25	1399.57
1871.15	6151.19	4535.43	8631.52	3211.69	7269	3957.78	1007.95
3273.81	5209.43	6853.85	7227.24	2558.53	6513.83	6496.62	1923.62
2364.29	4426.29	5449.57	5827.71	2006.76	7509.67	5613.83	938.29
2766.96	3991.86	4050.04	4304.38	1769.59	3895.67	4345.5	1118.43
3670.71	7290.52	3437.52	4861.14	2765.31	7819.83	4938	1353.05
1328.95	7800.28	5994.28	4571.33	1316.59	4667.25	4726.33	1292.19
2545.81	7075.62	3704.47	6236.06	1526.46	7308	6504.67	952.62
2111.38	7472.57	9191.82	5246.38	2778.96	6269.22	4663.89	884.48
1236.38	6602.14	4202.14	5731.81	3086.5	4992.33	6786.67	1006.24
2846.14	6559.19	4687.57	6812.52	3280.89	6855.11	4223.25	865.38
2521.48	3699.71	5632.95	7406.33	3574.56	5408.25	5970.08	2396
1175.29	3424.57	6226.76	6168.43	2976	6810.89	2478.67	921.57
2304.86	3280.33	4988.86	8388.71	1660.76	4769.11	2941.5	2548.05
2261.91	5638	7441.33	5841	1615.43	4865.56	6937.22	1602.77
1402.43	6465.9	4893.62	4898.62	2666.43	6526.83	7288.5	2177.43
3271.05	7324.05	5951.24	4728.81	2029.19	5715.44	6640.12	2514.19
2126.81	6619.19	4676.14	5972.33	1742.33	2436.33	4892.62	1763.86
1484.48	3512.76	3919.66	5417.1	2840.35	3367.25	6393.5	1583.09
2720.33	4418.71	3364.43	6784.86	2458.05	5692.75	5187.89	1037.33
[truncated: 11 more columns]

## Sheet: Figure S4
Figure S5A
empty vector	micu-1/MICU1	vdac-1/VDAC2
3673.89	2195.83	6128.14
4750	2397.53	4666.09
3502.44	1695.53	3830.88
3083.38	1847.91	5192.33
3440	3399.78	4189.03
3047.06	1888.75	4779.28
2266.31	2470	2609.55
5228.28	1722.25	2607.29
4362.39	2697.22	3865.29
3762.33	1763	1854.66
6672.78	2400.31	3601.11
4680.89	2012.49	3502.27
6171	1374.17	4620.02
3562.25	1038.25	3421.1
4293.31	840.166	5378
5873.44	4639.05	4288.29
3745.22	3456.22	4017.01
1625.14	2822.66	6978.01
1575.11	3045.88	5449.44
4746.86	3885.66	2758.09
3979.67	4020.33	3988.34
3867.56	3568.83	4396.12
2747.97	2055.78	5388
2061.22	1794.94	6628
1789.11	1159.69	3196.29
4781.56	2633.02	4531.01
4192.39	1201.9	2299.22
4873.39	3615.17	3915
5813.13	3056	3774.2
2198.13	2956.25	4241.96
Figure S5B
wild type	prdx-2/PRDX2
2317.53	2859.59
1979.24	2863.92
950.808	2476.75
977.333	1967.17
1373.24	4220.44
2041.88	2901.19
2541.69	3180.33
3200.03	2604.75
1411.36	2622.44
919.293	3208.08
2841.14	2020.11
2468.67	1534.12
2717.25	1402.38
1031.94	1634.62
1187.27	1008.62
2848.12	2242.01
2501	3791.31
2544.71	2946.97
3399.68	2567.63
2161.72	2489.67
2234.77	1689.17
1751.25	1197.04
1911.38	2071.07
1894.61	1677.51
2350.33	2681.96
2322.62	1906.67
2454.97	2013.89
1766	1718
1270.92	1279
1312.61	1995.69
Figure S5C
wild type	trxr-2/TXNRD2
2563	5720.86
2445.81	4547.72
1800	2168.91
1895.19	2634.81
3255.77	4606.95
2339.1	5390.38
1376.62	4681.24
987.57	3922.33
1240.38	5217.19
988.66	3586.52
1539.38	3406
2610.1	3177.81
2236.67	4015.95
3235.62	3645.29
2799.05	3286.38
1740.67	4337.48
2055.62	4740.1
1708.76	4697.96
2847.33	3805.71
2696.09	2856.38
3438.81	5819.52
1463.09	5126.48
1219.71	4744.43
2088.23	3693.72
2908.57	3684.57
2371.04	4678.57
2089.04	3459
1690.95	2086.62
1587.43	5945.95
2282.14	4552.04

## Sheet: Figure 6
Figure 6A
wild type		ric-7		unc-104		ric-7; unc-104		AIY mito-truck; ric-7
FLP-1::Venus	TOMM-20::mCherry	FLP-1::Venus	TOMM-20::mCherry	FLP-1::Venus	TOMM-20::mCherry	FLP-1::Venus	TOMM-20::mCherry	FLP-1::Venus	TOMM-20::mCherry
520	380	840	450	480	390	1260	490	980	1920
520	360	840	450	480	440	1540	600	940	2250
480	330	840	500	440	480	1015	500	980	2440
480	300	900	400	420	520	735	400	1060	2540
460	240	920	400	420	540	630	400	1180	2540
440	120	940	400	420	550	595	400	1260	2100
420	120	900	400	420	550	595	400	1240	1880
440	110	860	350	420	530	595	400	1200	1570
460	100	800	350	420	500	595	400	1100	780
480	100	760	350	400	470	595	400	1120	880
500	100	740	350	400	480	595	400	1140	910
500	90	700	350	400	590	630	300	1180	1060
540	90	680	350	400	710	630	300	1240	1200
620	90	700	350	420	860	805	300	1380	1330
920	100	700	350	400	910	945	300	1460	1690
1420	100	740	400	380	1000	1015	400	1660	2110
1880	110	780	350	380	1310	875	400	1840	2370
2200	110	820	350	380	1570	665	400	2000	2550
2480	110	840	400	360	1880	525	300	2180	2550
2580	110	820	350	360	2070	420	300	2280	2450
2520	100	820	350	360	2190	455	300	2380	2070
2260	120	880	350	340	2080	385	300	2400	1780
1860	200	1000	350	320	1870	385	300	2360	1680
1040	170	1000	350	320	1680	420	300	2360	1610
1020	120	880	350	300	1600	385	300	2840	950
1020	90	760	300	300	1520	385	300	2940	1140
920	90	760	350	300	1220	385	300	3120	1370
780	90	860	300	320	970	350	300	3480	1610
600	80	920	300	300	640	350	300	3900	1410
540	80	700	250	300	560	350	300	4420	1050
700	80	700	250	280	520	350	300	5060	870
660	90	660	250	280	470	350	300	5100	720
620	90	680	300	260	510	350	300	5100	660
520	90	800	300	280	670	350	300	5100	640
520	80	780	250	260	850	350	300	5100	620
540	80	720	250	260	880	350	300	4480	550
560	80	720	250	260	1050	350	300	3780	650
620	80	740	300	260	1080	350	300	3740	680
640	90	800	250	260	1020	350	300	3960	690
520	80	880	300	240	960	350	200	4460	640
540	80	920	250	260	860	350	200	5100	620
520	80	840	250	240	760	350	200	5100	780
460	80	740	250	240	730	350	200	5080	860
460	70	680	250	240	640	350	200	4600	890
420	80	660	250	220	580	350	300	3120	1030
400	80	520	200	220	490	350	200	2480	930
360	80	520	200	220	430	350	200	2100	740
360	80	520	200	220	330	350	300	2060	730
360	70	540	200	220	230	385	200	2000	740
380	70	520	200	220	210	350	200	1880	710
440	80	580	200	220	190	350	200	1660	770
520	80	680	200	220	190	385	200	1720	810
520	70	760	200	220	180	350	200	1780	850
520	80	900	200	200	190	350	200	1800	880
520	90	880	200	200	200	350	200	1900	1100
480	90	920	200	200	200	350	200	1960	1290
420	90	880	150	200	200	350	200	2020	1300
380	100	760	200	200	220	350	300	2180	1280
360	90	620	150	200	220	350	300	2340	1330
680	440	520	200	200	330	350	300	2460	1560
760	490	520	200	160	450	350	200	3400	2550
700	450	520	150	160	570	350	200	3580	2550
620	450	520	150	160	620	350	200	4080	2550
500	470	600	150	160	630	315	200	4760	2550
480	520	620	150	160	600	350	200	3960	2550
500	490	620	150	140	470	350	200	4760	2550
620	410	700	200	140	330	350	200	5100	2550
480	440	760	150	140	200	350	200	5100	2550
540	330	820	200	140	190	350	200	5100	2550
680	230	900	150	140	190	350	200	5100	2550
700	180	900	150	140	180	315	200	5100	1800
620	140	800	200	120	150	315	200	5100	1580
440	130	740	150	120	140	350	200	5080	1360
420	130	780	150	120	140	315	200	4380	1090
420	120	760	150	120	140	350	200	3380	950
400	100	760	150	100	130	350	200	3020	820
440	110	740	150	100	120	315	200	2920	750
440	110	760	150	80	110	350	200	2800	720
440	110	780	150	80	100	350	200	2740	690
520	150	820	150	80	90	350	200	2720	640
560	150	880	150	80	80	350	200	2540	650
660	160	940	150	80	80	350	300	2560	710
760	170	1020	150	80	80	350	400	2620	780
820	170	1080	150	80	80	350	300	2740	790
840	180	1180	150	80	80	350	300	2960	690
860	190	1900	250	80	80	350	200	3540	680
860	200	1980	200	80	80	350	200	4100	810
880	220	2160	200	80	80	350	200	4440	910
820	250	2400	200	60	80	350	200	4740	890
780	250	2640	250	60	80	350	200	4900	870
840	250	2880	250	60	90	350	200	4560	1820
1020	290	4000	250	60	100	350	200	4580	2200
900	330	4220	250	60	100	350	200	4300	2550
920	390	4360	300	60	90	350	300	4200	2550
1020	400	4340	250	60	80	350	200	4000	2550
1180	430	4280	250	60	90	350	200	3720	2550
1460	500	4060	250	60	90	350	200	3660	2540
1760	570	3640	250	60	110	350	200	3720	2300
2160	620	3200	200	60	130	350	200	3740	1770
2560	800	2840	250	60	150	350	200	2340	670
3100	940	2480	250	60	180	385	200	2080	590
3640	990	2140	250	60	220	350	200	2040	540
3680	1050	2040	250	60	240	350	300	1980	510
3220	1050	1920	200	40	350	350	200	1980	510
2720	1090	1800	250	40	460	350	200	1980	510
3040	1410	1620	200	40	470	350	200	2140	480
3080	1430	1500	200	40	830	350	200	2300	420
3060	1460	1480	250	40	700	350	200	2560	380
3100	1560	1500	250	40	1040	350	200	2600	350
3180	1670	1440	200	40	1160	350	200	2260	320
2980	1960	1400	200	40	970	350	200	1920	660
2880	2330	1340	150	40	630	350	200	1840	940
2960	2550	1240	150	40	340	350	200	1720	1050
2880	2530	1180	150	40	280	350	200	1580	880
2900	2550	1080	150	40	270	350	200	1420	580
2840	2550	1020	150	40	230	350	300	1300	360
2780	2550	980	150	40	180	350	300	1260	320
2600	2550	940	150	40	110	350	300	1600	410
2580	2450	900	150	40	110	385	400	1660	520
2400	2150	1000	150	40	120	350	400	1800	670
2140	1840	1320	150	40	120	350	400	1960	760
2000	1550	1660	150	40	120	350	300	2120	750
2020	1280	1860	150	40	110	385	200	2300	660
1880	1040	1760	150	40	90	385	200	2500	500
1940	930	1500	150	40	90	350	200	2740	370
1860	880	1280	150	40	80	350	200	2840	300
1720	840	1200	150	40	80	350	200	4040	570
1620	810	1120	150	40	80	350	200	3920	730
1660	790	980	150	40	80	385	200	3640	890
1380	320	900	100	40	80	385	200	3920	980
1440	300	940	100	40	80	350	200	4360	1100
1700	290	900	150	40	70	350	300	4480	1340
1840	270	940	150	40	70	385	300	3960	1490
1560	270	1060	150	40	70	350	300	3560	1470
1740	210	1160	150	40	70	350	300	3220	1300
1600	200	1240	100	40	80	350	300	2920	1040
1100	190	1160	150	40	80	350	400	2680	810
740	180	820	150	40	90	350	300	2760	710
640	180	680	150	40	110	350	300	3140	630
600	170	700	100	40	100	350	300	3000	530
620	160	760	150	40	100	350	300	2520	460
640	160	880	100	40	110	350	200	2500	450
700	140	1020	150	40	150	350	200	2720	370
760	140	1160	150	40	290	350	200	2780	290
860	110	1360	150	40	580	350	200	2800	300
860	110	1420	150	40	870	350	200	2980	250
920	100	1400	150	40	830	350	200	3100	230
960	100	1300	150	40	510	385	200	2920	220
940	110	1180	150	40	250	385	200	2680	240
940	90	1140	150	40	140	350	200	2540	240
940	90	1020	150	40	120	350	200	2500	210
840	90	940	150	40	100	350	200	2360	180
740	90	800	150	40	100	350	200	2200	150
640	90	720	150	40	100	350	200	2460	140
560	90	680	150	40	100	350	200	2980	150
480	90	660	150	40	100	350	200	3340	180
480	100	660	150	40	90	385	200	3480	200
460	100	720	150	40	70	350	200	3300	210
480	100	800	150	40	80	350	200	2840	210
460	110	820	150	40	60	350	200	2360	220
480	110	760	150	40	70	385	200	1920	260
500	850	740	150	40	60	350	200	1460	280
560	800	800	150	40	70	350	200	1360	310
580	830	840	150	40	80	350	200	1480	310
620	710	880	150	40	70	385	200	1600	290
640	470	880	150	40	70	350	200	1600	260
620	270	860	150	40	80	350	200	1480	210
620	360	960	150	40	100	350	200	1340	200
580	220	1100	150	40	120	350	200	1240	190
640	160	1200	150	40	140	385	200	1220	180
820	140	1300	150	40	140	350	200	1180	180
1020	120	1300	150	40	140	385	200	1140	180
1000	120	1240	150	40	160	350	200	1120	170
920	110	1100	100	40	210	350	200	1100	170
600	120	900	150	40	330	385	100	1120	160
480	100	720	100	40	490	385	100	1120	170
520	100	700	150	40	600	385	200	1140	180
500	90	700	150	40	540			1220	190
500	90	740	150	40	630			1320	200
500	90	800	150	40	700			1320	220
560	90	860	150	40	680			1240	250
660	80	960	150	40	520			1160	270
860	90	1060	100	40	350			1120	310
960	80	1160	150	40	220			1220	370
960	80	1240	150	40	210			1380	390
1020	80	1360	150	40	200			1520	410
1020	80	1440	150	40	200			1540	410
960	80	1560	150	40	250			1580	390
940	90	1480	150	40	340			1520	410
900	80	1620	150	40	640			1500	430
880	80	1680	150	40	970			1480	410
820	80	1780	150	40	1080			1460	400
760	80	1760	150	40	920			1440	360
880	90	1840	150	40	800			1420	310
1000	80	1920	150	40	740			1360	330
960	80	1920	150					1280	420
1020	80	1960	150					1200	510
1120	80	1840	200					1160	590
1220	90	1700	150					1160	700
1120	80	1520	150					1180	780
980	70	1360	150					1160	850
680	70	1220	150					1160	910
600	70	1060	150					1140	970
640	70	960	150					1140	1160
700	80	880	150					1160	1320
920	70	840	150					1160	1500
1080	70	800	150					1160	1710
1240	70	780	150					1160	1930
1460	70	740	150					1280	2400
1540	70	720	150					1500	2540
1420	70	720	150					1860	2550
1060	70	660	150					1980	2550
760	60	640	150					1920	2550
660	70	700	150					1700	2550
660	70	780	150					1580	2550
440	80	820	150					1680	2550
440	80	880	150					1720	2550
480	80	920	150					1860	2550
540	80	940	150					2000	2550
620	80	920	150					2140	2550
640	80	900	150					2480	2550
700	90	860	150					3380	2550
800	90	900	150					4200	2550
940	100	1000	150					4460	2550
1220	90	1080	150					4160	2550
1520	90	1040	150					3400	2130
1680	100	980	150					2600	1680
1640	110	880	150					1900	1320
1280	110	840	150					1620	1120
1060	110	880	150					1460	930
880	120	880	150					1300	800
760	120	900	150					1160	700
760	130	880	150					1140	610
780	160	920	150					1180	550
760	190	980	150					1160	500
600	250	1180	150					1180	420
500	410	1400	150					1200	380
500	670	1660	150					1220	360
560	910	1820	150					1240	320
740	1010	1960	150					1200	290
840	1000	1980	150					1280	270
900	1040	1680	150					1360	250
760	1110	1900	150					1420	230
740	1180	2060	150					1600	210
780	1310	1980	150					1720	210
920	1490	1940	150					1980	230
980	1630	2040	150					2100	240
1140	1780	2260	200					2220	230
1420	1890	2260	200					2260	210
1880	2070	2120	200					2260	180
2140	2200	2420	200					2220	190
2580	2270	2560	200					2260	200
3020	2190	2600	150					2500	220
3640	2260	2540	150					2820	220
2020	980	2300	150					2680	220
2200	1400	2180	150					2520	190
2340	1780	2220	150					2100	210
2200	1810	2520	150					1820	210
2020	1520	2720	150					1680	220
1820	1060	3320	150					1660	230
1680	630	3880	200					1700	220
1660	440	4300	200					1700	200
2120	390	4460	200					1480	170
2600	370	4360	150					1340	160
2820	350	4340	150					1300	150
2940	310	3760	200					1300	130
2500	250	3540	200					1300	120
2880	220	3620	200					1300	120
2900	180	3520	150					1380	110
3200	150	3240	150					1500	110
4100	140	2880	200					1520	110
4640	140	3100	150					1540	110
4840	120	2980	150					1540	100
4280	120	2520	150
3540	130	1960	150
Figure 6B
	DMSO																														juglone
wil type	2317.05	4260.19	3972.38	2711.62	2444.76	2018	1326.71	1998.9	3244.28	3028.47	1969	875.95	1194.47	3152.77	979.86	1088.19	2622.96	3202.81	2842.53	1909.91	1155.53	3270.28	3068.14	1894.71	3038.81	886.86	969.52	1411.62	2701.24	1268.43	5252.83	4345.17	7632.38	2655	7210.25	6561	4546	6342.25	6134.89	5379.72	6375.56	2761.56	6520.33	6367.75	6008.5	5269.72	2327.67	6390.44	6743.58
ric-7	1547.5	1870.67	883.167	1263.44	2476.22	1505.79	1094.71	795.125	1062.18	827.181	1392.4	697	981.125	1497.89	1548.56	1978.89	1373.57	1504.94	2262	1980.5	1007.83	1632.58	928.527	995.083	1878.94	1246	1874.5	1081.68	1579.38	970.125	1087.88	956.125	923.625	936.636	1743.56	2307.38	1997.64	1862.44	2584.44	1140.94	2607.25	1489.04	934.667	2407.87	2487.44	1786.96	1882.91	1974.12	2144.31
unc-104/kinesin	951.25	973	1619.23	2089.49	1492.24	1467.47	2009.35	1123.44	1302.72	1594.29	973.056	1442.12	1894.67	2313.57	1554.08	927.723	1129.73	2383.58	977.945	2036.67	1020.57	1898.42	1754.56	1319.97	1020.81	1392.81	2235.06	1150.28	1883.64	815.145	1463.31	1669.98	974.479	891	1972.92	2118.75	1593.25	2680.33	903.202	1709.94	844.888	2113.69	1421.78	1009.78	1507.11	2358.88	1951.19	2245.17	1866.67
ric-7; unc-104	2152.68	1719.18	1265.48	1582.35	1206.73	924.661	811.615	1684.62	1353.42	852.667	1192.83	1825.88	2235.08	1372.55	1155.42	1256.51	2335.49	1942.4	1463.03	1202.67	1010.01	2223.42	2682.45	999.75	1423.66	1845.11	1886.67	2387.55	2133.6	1810.17	1799.08	1761.44	1773	2691.28	2029.03	1387.15	1292.78	2124.89	884.778	934.777	1064.33	1183.96	2139.61	2782.26	2439.2	2320.92	1488	1358	2152.83
AIY mito-truck; ric-7	2477.95	2210.72	1989.48	2480.81	3223.14	3556.76	3214.72	1808.05	2965.96	3624.48	1673.23	2889.09	2497.38	1968.48	2442.19	3955.66	2826.62	2570.66	2028.95	2360.23	3244.62	3815.19	1849	1923.81	869.57	878.19	2755.91	2665.48	1666	2518.39	4577.43	4705.29	4263.62	5054.39	2694.05	4399.57	2807.95	2923.62	5938.29	4118.43	4353.05	3892.19	2752.62	4884.48	4806.24	4765.38	4396	4921.57	4948.05
Figure 6C
wild type	wild type+mito-miniSOG	ric-7+mito-miniSOG	wild type+H2O2	ric-7+H2O2
3282.64	3710.93	1524.87	4775.89	5775.71
2899.5	4477.56	1877.58	6229.62	6382.62
3367.44	6451.5	1087.88	4437.62	6703.25
3085.38	6170.78	756.125	4865.95	4209.22
2952.61	5237.42	923.625	3584.88	6916.56
1825.62	4057.67	2236.64	5581.51	6474.75
1494.42	5824.67	2743.56	5290.93	3833.78
1993.67	6378.11	1807.38	3520.6	4861.42
2076	5517.55	1097.64	3763.3	5145.44
1909.05	4747.67	1362.44	6192.78	4985.89
2134	6053.35	1584.44	5622.19	3027.44
2271.46	5908.33	940.938	4914.02	5528.33
2054.33	5299.64	1607.25	6304.81	5974.38
2155.43	4876.68	1489.04	6812.98	6403.83
2775.71	4687.93	934.667	5718.48	5892.75
1882.62	5250.75	2407.87	4509.42	4655.11
2703.25	4863.36	2487.44	6524.42	5666.67
2909.22	5923.11	1786.96	5419.78	5744.5
1916.56	4639.33	1882.91	6562.31	6182.25
2474.75	3214.5	1374.12	6828.08	5040.38
2833.78	3751.11	944.306	5883.46	4446
2661.42	5226.5	2439.62	5355.33	5018.78
1145.44	5038.83	2176.29	3987.83	6578.67
1985.89	4904.39	1643.03	4903.28	5969.44
3027.44	2944.94	2309.91	2982.1	3799
1528.33	3866.75	1815.75	6416.75	5318.62
1974.38	4880.22	1756.92	5928.06	6213.18
2703.83	4651.94	2053.89	6846.19	5655.83
2692.75	3984.61	613.667	4233.69	3212.78
2655.11	4026.11	562.084	4080.16	5394.5
[truncated: 11 more columns]

[truncated: 6 more sheets: Figure 7, Figure S6, Figure 8, Figure S7, Table S1, Table S2]
